# Supplementary material for: Postural Sway and Gaze Can Track the Complex Motion of a Visual Target
Source: PLoS One. 2015 Mar 16;10(3):e0119828. doi: 10.1371/journal.pone.0119828 (PMC4361653; doi:10.1371/journal.pone.0119828)
Supplement: S1 Dataset — Coherence and Cross Approximate Entropy data for all subjects. (XLSX) [file pone.0119828.s001.xlsx]

## Sheet: Sheet1
Cross Approximate Entropy						Cross Approximate Entropy
Stimulus vs Force						Stimulus vs Force
AP						ML
Subject	Brown	Lorenz	Sine			Subject	Brown	Lorenz	Sine
1	0.1713	0.0768	0.074			1	0.1772	0.0986	0.0768
2	0.1918	0.1126	0.0834			2	0.2054	0.0956	0.0756
3	0.2157	0.108	0.0751			3	0.2395	0.1098	0.0725
4	0.1891	0.1308	0.0786			4	0.1947	0.1208	0.0816
5	0.1733	0.1169	0.0727			5	0.1702	0.1098	0.0746
6	0.1842	0.1152	0.0783			6	0.1897	0.1208	0.0763
7	0.1771	0.103	0.1008			7	0.1963	0.1091	0.1016
8	0.224	0.1036	0.0849			8	0.2034	0.0822	0.0748
9	0.1848	0.1031	0.0793			9	0.1777	0.084	0.0726
10	0.1909	0.1159	0.0821			10	0.1929	0.0956	0.0738
Cross Approximate Entropy						Cross Approximate Entropy
Stimulus vs Gaze						Stimulus vs Gaze
AP						ML
Subject	Brown	Lorenz	Sine			Subject	Brown	Lorenz	Sine
1	0.2083	0.0726	0.1086			1	0.2208	0.1105	0.1222
2	0.1746	0.0737	0.0898			2	0.173	0.0619	0.146
3	0.209	0.0783	0.0856			3	0.1976	0.0915	0.1201
4	0.1776	0.0745	0.0839			4	0.1814	0.0677	0.0984
5	0.2303	0.1676	0.1803			5	0.2075	0.089	0.1138
6	0.1734	0.0869	0.1156			6	0.2014	0.1119	0.1209
7	0.1783	0.1679	0.1984			7	0.1777	0.0908	0.1121
8	0.1755	0.0727	0.1161			8	0.1789	0.0829	0.1066
9	0.1709	0.0906	0.2052			9	0.191	0.0994	0.1087
10	0.1929	0.1425	0.1311			10	0.1802	0.069	0.0839

## Sheet: Sheet2
Cross Spectral Coherence						Cross Spectral Coherence
Stimulus vs Force						Stimulus vs Force
AP						ML
Subject	Brown	Lorenz	Sine			Subject	Brown	Lorenz	Sine
1	0.19873	0.92933	0.59558			1	0.41264	0.91069	0.51153
2	0.5853	0.80413	0.74863			2	0.58365	0.93378	0.6148
3	0.061597	0.79931	0.57331			3	0.15392	0.94112	0.67385
4	0.10572	0.57839	0.5492			4	0.027453	0.7583	0.57949
5	0.19499	0.55939	0.5615			5	0.47532	0.76525	0.42926
6	0.32319	0.87825	0.528485			6	0.46345	0.87825	0.6567
7	0.063167	0.83136	0.77361			7	0.34409	0.91406	0.64672
8	0.61572	0.9238	0.64152			8	0.4178	0.9423	0.6393
9	0.59649	0.93354	0.68131			9	0.64265	0.94463	0.57038
10	0.48516	0.90616	0.69952			10	0.66185	0.95542	0.50668
Cross Spectral Coherence						Cross Spectral Coherence
Stimulus vs Gaze						Stimulus vs Gaze
AP						ML
Subject	Brown	Lorenz	Sine			Subject	Brown	Lorenz	Sine
1	0.44573	0.96218	0.9716			1	0.77745	0.80095	0.99069
2	0.099814	0.78806	0.98816			2	0.077618	0.31561	0.30271
3	0.047271	0.95561	0.9745			3	0.23057	0.36582	0.82595
4	0.3174	0.80441	0.95553			4	0.071748	0.31801	0.25708
5	0.14273	0.38199	0.94311			5	0.040993	0.65217	0.55377
6	0.44833	0.71726	0.96008			6	0.21155	0.78108	0.86416
7	0.64576	0.15644	0.12316			7	0.51093	0.8018	0.60407
8	0.017311	0.88929	0.85598			8	0.17221	0.55004	0.91048
9	0.55059	0.66509	0.78832			9	0.80958	0.85563	0.95612
10	0.077829	0.13536	0.93123			10	0.10638	0.94126	0.92609
